# Supplementary material for: Enhanced Synthesis of Foreign Nuclear Protein Stimulates Viral Reproduction via the Induction of γ-Thionin Expression
Source: Plants (Basel). 2022 Jun 7;11(12):1530. doi: 10.3390/plants11121530 (PMC9229031; doi:10.3390/plants11121530)
Supplement: Supplementary file 1 [file plants-11-01530-s001.zip]

Archive with 2 entries (2 files):
- __FigS1-S3_TableS2.pdf
- Table S1_SSH.xlsx
